# Supplementary material for: Trem2 promotes anti-inflammatory responses in microglia and is suppressed under pro-inflammatory conditions
Source: Hum Mol Genet. 2020 Sep 22;29(19):3224–48. doi: 10.1093/hmg/ddaa209 (PMC7689298; doi:10.1093/hmg/ddaa209)
Supplement: Table_S5_Biological_annotations_of_modules_from_network_analysis_ddaa209 [file table_s5_biological_annotations_of_modules_from_network_analysis_ddaa209.xlsx]

## Sheet: Sheet1
Table S5. Biological annotations of modules from network analysis.
Module	Mean expression (Log2 TPM)	Gprofiler Terms	Correlation to IL-4 treatment	Correlation to Trem2 R47H genotype
green	6.35052	TYROBP Causal Network - 4e-07;Microglia Pathogen Phagocytosis Pathway - 0.00049;Immune System - 6e-04;Innate Immune System - 6e-04;Nonsense Mediated Decay (NMD) independent of the Exon Junction Complex (EJC) - 6e-04;	0.697583	-0.600734
thistle1	6.24964	NA - NA;NA - NA;NA - NA;NA - NA;NA - NA;	0.184283	-0.644916
orangered3	6.13243	Innate Immune System - 1.1e-11;Regulation of actin dynamics for phagocytic cup formation - 1.1e-11;Fcgamma receptor (FCGR) dependent phagocytosis - 5.3e-10;immune response - 2.2e-08;Arp2/3 protein complex - 9.7e-08;	0.0494622	-0.727458
magenta	5.54894	Lysosome - 7.8e-05;lytic vacuole - 0.0066;lysosome - 0.0066;vacuole - 0.0078;Glycosphingolipid metabolism - 0.0084;	0.175043	-0.163923
plum	5.39036	Entropion - 0.033;Cbl-Crkl-Rapgef1 complex - 0.035;c-Myc-Max-Arf complex - 0.035;Cbl-Cd2ap complex - 0.035;Cbl-Cd2ap-Flt1 complex - 0.035;	0.726791	0.0962192
mediumorchid	5.27416	NA - NA;NA - NA;NA - NA;NA - NA;NA - NA;	-0.645585	-0.62209
salmon4	5.17668	cytoplasmic vesicle - 6.1e-07;intracellular vesicle - 6.1e-07;vesicle - 1e-06;endomembrane system - 2.5e-06;immune system process - 3.5e-06;	0.983702	-0.0346376
navajowhite2	5.13239	Smarca2-Smarce1-Mecp2 complex - 0.048;Ets2-Smarca4-Smarcb1-Smarce1 complex - 0.048;Vps29-Vps35-Vps26a complex - 0.048;Fgf2-Ck2 complex - 0.048;Fgf2-Ck2 complex - 0.048;	0.0920425	0.286261
yellow4	5.11718	NA - NA;NA - NA;NA - NA;NA - NA;NA - NA;	-0.404807	0.423643
black	5.09703	defense response to other organism - 2.8e-12;defense response to virus - 3.5e-11;response to external biotic stimulus - 3.5e-11;response to other organism - 3.5e-11;response to virus - 4.4e-11;	0.299428	-0.60756
maroon	5.05157	cytosol - 1.2e-08;intracellular organelle - 1.6e-05;intracellular membrane-bounded organelle - 1.6e-05;membrane-bounded organelle - 1.6e-05;organelle - 1.6e-05;	0.314921	0.757192
purple	4.84022	ribonucleoprotein complex - 1.1e-05;non-membrane-bounded organelle - 0.00059;intracellular non-membrane-bounded organelle - 0.00059;cellular metabolic process - 0.0056;nitrogen compound metabolic process - 0.0056;	0.318295	0.061847
lightsteelblue1	4.76274	The citric acid (TCA) cycle and respiratory electron transport - 9.2e-18;Metabolism - 1.2e-12;Metabolic pathways - 1.3e-12;mitochondrion - 1.6e-12;mitochondrial inner membrane - 1.6e-12;	0.204336	0.573902
lavenderblush3	4.74439	metallopeptidase activity - 0.0036;metalloendopeptidase activity - 0.014;Abnormal bone ossification - 0.036;Reduced bone mineral density - 0.036;Abnormal bone structure - 0.036;	0.452329	0.384094
darkmagenta	4.69975	Citrate cycle (TCA cycle) - 0.00014;Metabolic pathways - 0.0056;Interleukin-36 pathway - 0.019;Citric acid cycle (TCA cycle) - 0.019;The citric acid (TCA) cycle and respiratory electron transport - 0.019;	0.641382	0.509989
steelblue	4.62329	NA - NA;NA - NA;NA - NA;NA - NA;NA - NA;	-0.411744	-0.175526
lightpink4	4.61914	NA - NA;NA - NA;NA - NA;NA - NA;NA - NA;	-0.53786	-0.341216
palevioletred3	4.56096	NA - NA;NA - NA;NA - NA;NA - NA;NA - NA;	-0.0270455	-0.598315
paleturquoise	4.53293	Tip5-Dnmt-Hdac1 complex - 0.058;PCNA-DNA polymerase delta complex - 0.058;DNA polymerase delta complex - 0.058;BLOC-2 (biogenesis of lysosome-related organelles complex 2) - 0.058;HPFH(-198) complex - 0.058;	0.544284	-0.500408
royalblue	4.50069	nuclear chromosome - 0.017;chromosome - 0.017;nucleoid - 0.023;mitochondrial nucleoid - 0.023;GID complex - 0.025;	-0.0941196	-0.0612287
thistle2	4.49598	NA - NA;NA - NA;NA - NA;NA - NA;NA - NA;	-0.408047	-0.722049
lightgreen	4.45411	CCT complex (chaperonin containing TCP1 complex) - 0.0063;CCT complex (chaperonin containing TCP1 complex) - 0.0063;CCT complex (chaperonin containing TCP1 complex) - 0.0063;CCT complex (chaperonin containing TCP1 complex), testis specific - 0.0063;Ubiquitin mediated proteolysis - 0.017;	0.355168	0.4989
grey60	4.45348	Oxidative phosphorylation - 0.001;Abnormal CSF lactate level - 0.0015;Increased CSF lactate - 0.0015;Abnormal CSF metabolite level - 0.002;Pigmentary retinopathy - 0.002;	0.139808	0.22676
greenyellow	4.43667	NA - NA;NA - NA;NA - NA;NA - NA;NA - NA;	0.341815	-0.219466
saddlebrown	4.38515	MIRNA root - 0.0056;mmu-miR-1897-5p - 0.0056;host cell mitochondrial envelope - 0.025;host cell mitochondrial intermembrane space - 0.025;cellular_component - 0.025;	-0.0382537	0.543261
yellow	4.33983	actin cytoskeleton - 2.5e-10;movement of cell or subcellular component - 2e-07;actin filament bundle - 2.8e-07;locomotion - 3.5e-07;contractile actin filament bundle - 6e-07;	6.92556e-05	0.880698
cyan	4.32316	NA - NA;NA - NA;NA - NA;NA - NA;NA - NA;	0.0822248	0.673699
skyblue2	4.3072	Cholesterol Biosynthesis - 0.00014;Cholesterol biosynthesis - 0.00046;Terpenoid backbone biosynthesis - 0.0014;Cholesterol metabolism (includes both Bloch and Kandutsch-Russell pathways) - 0.0017;cholesterol biosynthetic process - 0.0033;	-0.20527	0.619627
antiquewhite4	4.26827	modified amino acid binding - 0.02;Huntington disease - 0.034;Parkinson disease - 0.037;Alzheimer disease - 0.043;Amfr-Vcp-Ngly1 complex - 0.081;	0.175961	0.782495
darkseagreen4	4.26321	NA - NA;NA - NA;NA - NA;NA - NA;NA - NA;	-0.108226	0.394291
Note: Top 5 annotations shown. NA indicates no significant enrichment of currently known annotations.
