# Supplementary material for: Trem2 promotes anti-inflammatory responses in microglia and is suppressed under pro-inflammatory conditions
Source: Hum Mol Genet. 2020 Sep 22;29(19):3224–48. doi: 10.1093/hmg/ddaa209 (PMC7689298; doi:10.1093/hmg/ddaa209)
Supplement: Table_S6_Cluster_of_genes_showing_highest_connectivity_to_Arg1_ddaa209 [file table_s6_cluster_of_genes_showing_highest_connectivity_to_arg1_ddaa209.xlsx]

## Sheet: Sheet1
Table S6. Cluster of genes showing the highest connectivity to Arg1 from the co-expression genetic network associated with IL-4 (TOM>0.465).
Arg1
Fam20c
Anxa4
Ap2m1
Ptgs1
Ubl3
Dse
Prkcd
Dhrs3
Atp6v0a1
Rnf19b
Mrc1
Trf
Sh3glb1
Msn
Clec7a
Itgax
Atp6v0d2
Man1a
Gatm
Retnla
Timp2
Rab19
Dnmt3a
Abcd2
Tlr8
Gm5345
Cd274
Smap2
Cd300lb
Picalm
Baiap2
Adam9
Fcgr2b
Flt1
Rnase2a
Snap29
Irf2bp2
Egr2
Nfil3
Cytip
Znrf2
Mgat1
Daglb
Socs1
Ak2
Eif5a
Cd74
Sestd1
Clec4a3
Cyth1
Mir99ahg
Cd200r1
Cotl1
Dennd4c
Tpcn2
Wdfy2
Evl
Snx5
Tmem26
Chil3
Gk
Dbnl
Capzb
Wdr36
Arg2
Stxbp3
Vwa5a
Cd36
Fchsd2
Ap1b1
Secisbp2l
Nolc1
Slmapos2
Mrps28
Tor3a
Fyn
Vps39
Dusp4
Gm29408
Batf3
Sft2d2
Arhgap6
